# Supplementary material for: First Characterization of Human Dermal Fibroblasts Showing a Decreased Xylosyltransferase-I Expression Induced by the CRISPR/Cas9 System
Source: Int J Mol Sci. 2022 May 2;23(9):5045. doi: 10.3390/ijms23095045 (PMC9100032; doi:10.3390/ijms23095045)
Supplement: Supplementary file 1 [file ijms-23-05045-s001.zip]

Archive with 1 entries (1 files):
- ijms-1693875-supplementary.pdf
